# Supplementary material for: Xanthurenic Acid in the Shell Purple Patterns of Crassostrea gigas: First Evidence of an Ommochrome Metabolite in a Mollusk Shell
Source: Molecules. 2021 Nov 30;26(23):7263. doi: 10.3390/molecules26237263 (PMC8658808; doi:10.3390/molecules26237263)
Supplement: Supplementary file 1 [file molecules-26-07263-s001.zip]

Archive with 1 entries (1 files):
- molecules-1446714-supplementary.pdf
